# Supplementary material for: Identifying Serum Metabolomic Markers Associated with Skin Disease Activity in Patients with Psoriatic Arthritis
Source: Int J Mol Sci. 2023 Oct 18;24(20):15299. doi: 10.3390/ijms242015299 (PMC10607811; doi:10.3390/ijms242015299)
Supplement: Supplementary file 1 [file ijms-24-15299-s001.zip]

Archive with 1 entries (1 files):
- ijms-2630022-supplementary.pdf
